# Supplementary material for: The T850D Phosphomimetic Mutation in the Androgen Receptor Ligand Binding Domain Enhances Recruitment at Activation Function 2
Source: Int J Mol Sci. 2022 Jan 29;23(3):1557. doi: 10.3390/ijms23031557 (PMC8836279; doi:10.3390/ijms23031557)
Supplement: Supplementary file 1 [file ijms-23-01557-s001.zip]

Archive with 1 entries (1 files):
- ijms-1528030-supplementary.pdf
